# Supplementary material for: Inhibition of Vascular Smooth Muscle Cell Proliferation by ENPP1: The Role of CD73 and the Adenosine Signaling Axis
Source: Cells. 2024 Jun 29;13(13):1128. doi: 10.3390/cells13131128 (PMC11240470; doi:10.3390/cells13131128)
Supplement: Supplementary file 1 [file cells-13-01128-s001.zip]

Archive with 1 entries (1 files):
- cells-3004630-supplementary.pdf
